# Supplementary material for: Fc-Modified Antibody in Hospitalized Severe COVID-19 Patients
Source: Vaccines (Basel). 2025 Mar 31;13(4):372. doi: 10.3390/vaccines13040372 (PMC12031629; doi:10.3390/vaccines13040372)
Supplement: Supplementary file 1 [file vaccines-13-00372-s001.zip]

Archive with 3 entries (3 files):
- Supplement 1.pdf
- Supplement 2.pdf
- Supplementary Tables and Figure.pdf
